# Supplementary material for: Effect of Dancing Interventions on Depression and Anxiety Symptoms in Older Adults: A Systematic Review and Meta-Analysis
Source: Behav Sci (Basel). 2024 Jan 10;14(1):43. doi: 10.3390/bs14010043 (PMC10813489; doi:10.3390/bs14010043)
Supplement: Supplementary file 1 [file behavsci-14-00043-s001.zip]

Archive with 1 entries (1 files):
- behavsci-2744560-supplementary.pdf
